# Supplementary material for: Consumption of fruits and vegetables among Peruvian adults: Analysis of a national health survey 2017–2018
Source: PLOS Glob Public Health. 2025 Mar 13;5(3):e0004222. doi: 10.1371/journal.pgph.0004222 (PMC11906043; doi:10.1371/journal.pgph.0004222)
Supplement: S1 Code — (R) [file pgph.0004222.s003.R]

library(survey)
library(openxlsx)
library(data.table)
library(tidyr)
library(dplyr)

### 1. READING INDIVIDUAL CONSUMPTION  DATASET
#100% HAVE ONE 24-HOUR FOOD RECALL 
#20% OF THE SAMPLE HAVE TWO 24-HOUR FOOD RECALL 
setwd("/Users/wilmerguzmanventura/Desktop/Bases/BDs_Adultos 2017 - 2018/3.BD Consumo")
data_original<-read.xlsx("CAP 610 - CONSUMO INDIVIDUAL.xlsx") 

##Number of obs: 19090
data<-data_original

### Number of 24-hour recalls per participant.
datos<-select(data, CONGL, VIV, HOGAR, ADULTOID, `I_614N°RECORDATORIODE24HR`)
datos<-unique(datos) 
table(datos$`I_614N°RECORDATORIODE24HR`) #se incluyeron 914 adultos en el 24-hour recall
datos<-filter(datos, `I_614N°RECORDATORIODE24HR` == 1) 

data[, c(5, 8:12,17:22)]<-NULL
data[, c(7,8, 11:15)]<-NULL
data[, c(10:19)]<-NULL
###################################
###  2. EXTRACTION

  ###  2.1. FILTERING ONLY FIRST 24-HOUR RECALL AND THOSE WITH DATA ON GRAMS CONSUMED PER SERVING
consum_1st_recall<-dplyr::filter(data, `I_614N°RECORDATORIODE24HR`==1)
consum_1st_recall<-dplyr::filter(consum_1st_recall, !is.na(I_617M2GRAMOS))


## Number of obs: 10586

  ### 2. FILTERING FRUITS N VEGETABLES 
consum<-dplyr::filter(consum_1st_recall, grepl('FRUTA|ACEITUNA|AGUAYMANTO|ARANDANO|CAIMITO|CARAMBOLA|CEREZA|CIRUELA|CHALARINA|COCONA|FRAMBUESA|GRANADA|GRANADILLA|GUANABANA|HIGO|PAPAYA|PLATANO|POMAROSA|MANGUILLO|MANZANA|MARACUYA|MELOCOTON|MEMBRILLO|PERA|DURAZNO|SANDIA|TAPERIBA|TORONJA|TUNA|TUMBO|LIMA|LIMON|PIÑA|MANGO|PALTA|NARANJA|NARANJADA|HUANDO|MELON|MELÓN|UVA|UVAS|MANDARINA|CHIRIMOYA|TANGELO|LUCUMA|KIWI|FRESA|ZAPOTE|VERDURA|ZANAHORIA|BETARRAGA|BROCOLI|CEBOLLITA|TOMATE|BETERRAGA|CAIGUA|CEBOLLA|CALABAZA|PIMIENTO|COLIFLOR|LECHUGA|APIO|ALGAS|COL|CULANTRO|MOCOCHO|ESPINACA|PEPINO|PEPINILLO|REPOLLO|SARSA|SARZA|BERENJENA|REMOLACHA|ALCACHOFA|HIERBA|VAINITA|ESPARRAGO|PEREJIL|PORO|ALBAHACA|KION|NABO|RABANITO|YUYO|ZAPALLO',  I_617FPREPARACIONESALIMENTOS)|
                         grepl('FRUTA|ACEITUNA|AGUAYMANTO|ARANDANO|CAIMITO|CARAMBOLA|CEREZA|CIRUELA|CHALARINA|COCONA|FRAMBUESA|GRANADA|GRANADILLA|GUANABANA|HIGO|PAPAYA|PLATANO|POMAROSA|PIJUAYO|MACAMBO|MANGUILLO|MANZANA|MARACUYA|MELOCOTON|MEMBRILLO|PERA|DURAZNO|SANDIA|TAPERIBA|TORONJA|TUNA|TUMBO |LIMA |LIMON|PIÑA|MANGO|PALTA|NARANJA|NARANJADA|HUANDO|MELON|UVA|UVAS|MANDARINA|CHIRIMOYA|TANGELO|LUCUMA|KIWI|FRESA|ZAPOTE|VERDURA|AJO|AJOS|ZANAHORIA|BROCOLI|BETARRAGA|CEBOLLITA|TOMATE|BETERRAGA|CAIGUA|CEBOLLA|CALABAZA|PIMIENTO|COLIFLOR|LECHUGA|APIO|ALGAS|COL|CULANTRO|ESPINACA|PEPINO|PEPINILLO|REPOLLO|SARSA|SARZA|BERENJENA|REMOLACHA|ALCACHOFA|HIERBA|VAINITA|ESPARRAGO|PEREJIL|PORO|ALBAHACA|KION|NABO|RABANITO|YUYO|ZAPALLO',  I_617GINGREDIENTES)
                       )
soups<-filter(consum_1st_recall, ((I_617FPREPARACIONESALIMENTOS == "SOPA VERDE" | I_617FPREPARACIONESALIMENTOS == "CALDO VERDE") &
                is.na(consum_1st_recall$I_617GINGREDIENTES)) | 
                (I_617FPREPARACIONESALIMENTOS == "CALDO VERDE CON" & is.na(consum_1st_recall$I_617GINGREDIENTES)) | 
                consum_1st_recall$I_617GINGREDIENTES == "CALDO VERDE" )
consum<-rbind(consum, soups)

## Number of obs: 2654
  ### 3. REMOVING NON-FRUITS AND VEGETABLES
    ## 3.1. If it is fruit juice or SSB, remove it
consum2<-filter(consum, !(grepl('JUGO|AGUA |REFRESCO|LIMANADA|REFRESO|RERESCO|REFESCO|INFUSION|GASEOSA|BATIDO|PULP|AQUARIUS|FRUGOS|ZUMO|EXTRACTO|QUINUA|FRUGOS|BEBIDA|BEDIDA|AVENA CON MANZANA', I_617FPREPARACIONESALIMENTOS)))
consum2<-filter(consum2, !(grepl('NARANJADA', I_617FPREPARACIONESALIMENTOS)) | (grepl('TUNA ANARANJADA',I_617GINGREDIENTES)))
consum2<-filter(consum2, !(grepl('LIMONADA', I_617FPREPARACIONESALIMENTOS)))
consum2<-filter(consum2, !(grepl('CHICHA MORADA', I_617FPREPARACIONESALIMENTOS)))
consum2<-filter(consum2, !(grepl('CHOCOLATADA', I_617FPREPARACIONESALIMENTOS)))
consum2<-filter(consum2, !(grepl('CHAPO DE PLATANO', I_617FPREPARACIONESALIMENTOS)))
consum2<-filter(consum2, !(grepl('LECHE', I_617FPREPARACIONESALIMENTOS)))
consum2<-filter(consum2, !(grepl('YOGURT', I_617GINGREDIENTES)))
consum2<-filter(consum2, !(grepl('MASATO', I_617GINGREDIENTES)))

consum2<-filter(consum2, !I_617FPREPARACIONESALIMENTOS== "TE DE PIÑA")
consum2<-filter(consum2, !I_617FPREPARACIONESALIMENTOS== "AVENA CON NARANJILLA")
consum2<-consum2[consum2$I_617FPREPARACIONESALIMENTOS != "TE HERBALIFE", ]
consum2<-consum2[consum2$I_617FPREPARACIONESALIMENTOS != "CAFE", ]
consum2<-consum2[consum2$I_617FPREPARACIONESALIMENTOS != "COCA COLA CON HIELO", ]
consum2<-consum2[consum2$I_617FPREPARACIONESALIMENTOS != "CUBA LIBRE", ]
consum2<-consum2[consum2$I_617FPREPARACIONESALIMENTOS != "RON", ]

## Number of obs: 1504

   ## 3.2 If it is fruit desserts, remove it  
consum2<-filter(consum2, !(grepl('GELATINA|GELTINA|TARTA|PIE |PYE |GALLETA|KEKE|MARCIANO|CHUPETE|BIZCOCHO|WAFER|ALFAJOR', I_617FPREPARACIONESALIMENTOS)))
consum2<-filter(consum2, !I_617FPREPARACIONESALIMENTOS== "CHEESCAKE DE FRESA")
consum2<-filter(consum2, !I_617FPREPARACIONESALIMENTOS== "DULCE DE DURAZNO")
consum2<-filter(consum2, !(grepl('HELADO', I_617FPREPARACIONESALIMENTOS)) | (grepl('CEREZA',I_617GINGREDIENTES)))
consum2<-filter(consum2, !I_617FPREPARACIONESALIMENTOS== "CHEESECAKE DE MARACUYA")
consum2<-filter(consum2, !I_617FPREPARACIONESALIMENTOS== "QUEQUE DE NARANJA")
consum2<-filter(consum2, !I_617FPREPARACIONESALIMENTOS== "GOMA DE MASCAR SABOR ARTIFICIAL A SANDIA TRIDENT SIN AZUCAR")
consum2<-filter(consum2, !I_617FPREPARACIONESALIMENTOS== "DURAZNO MITADES EN ALMIBAR DOS CABALLOS")
consum2<-filter(consum2, !(grepl('FRUNA',I_617FPREPARACIONESALIMENTOS)))
consum2<-filter(consum2, !(grepl('CARAMELO',I_617FPREPARACIONESALIMENTOS)))
consum2<-filter(consum2, !(grepl('CAREMELO',I_617FPREPARACIONESALIMENTOS)))
consum2<-filter(consum2, !(grepl('FREJOL COLADO',I_617FPREPARACIONESALIMENTOS)))
consum2<-filter(consum2, !(grepl('FRIJOL COLADO',I_617FPREPARACIONESALIMENTOS)))

## Number of obs: 1373

   ## 3.3. If it is a dish based on fruits or vegetables, remove it if it does not specify its ingredients 
x<-filter(consum2, grepl('CAUSA|ARROZ CON|PIZZA|SALTADO|SALTADITO|SALSA|PAPA FRITA|PANQUEQUE|GUISO|HAMBURGUESA|LOCRO|TORTILLA|TORREJA|TORREJAS|RELLENA|CHARQUI|ENCEBOLLADO|MAJADO|PICANTE|PURE|POLLO CON PIÑA|MAZAMORRA', I_617FPREPARACIONESALIMENTOS) & is.na(I_617GINGREDIENTES))
consum2<-setdiff(consum2, x)

## Number of obs: 1288
  ## 3.3. If it is a dish based on fruits or vegetables, remove it if its ingredients are not fruits n vegetables
consum2<-consum2[consum2$I_617FPREPARACIONESALIMENTOS != "PAN CON MANTEQUILLA", ]
consum2<-consum2[consum2$I_617FPREPARACIONESALIMENTOS != "PIZZA DE AJI DE GALLINA CON HUEVO Y ACEITUNA", ]
consum2<-consum2[consum2$I_617FPREPARACIONESALIMENTOS != "FEM", ]
consum2<-consum2[consum2$I_617FPREPARACIONESALIMENTOS != "AJI COCONA", ]
consum2<-consum2[consum2$I_617FPREPARACIONESALIMENTOS != "CARNE ENCEBOLLADA", ]
consum2<-consum2[consum2$I_617FPREPARACIONESALIMENTOS != "SARSA DE POLLO CON", ]
consum2<-consum2[consum2$I_617FPREPARACIONESALIMENTOS != "GUISO DE YUYO", ]
consum2<-consum2[consum2$I_617FPREPARACIONESALIMENTOS != "HIERRO POLIMALTOSADO FOLICO EN GRAGEAS FERRANIN FOL 1000 QUIMICA SUIZA", ]
consum2<-consum2[consum2$I_617GINGREDIENTES != "AGUA" | is.na(consum2$I_617GINGREDIENTES), ]
consum2<-consum2[consum2$I_617GINGREDIENTES != "AJONJOLI" | is.na(consum2$I_617GINGREDIENTES), ]
consum2<-consum2[consum2$I_617GINGREDIENTES != "CARACOLES" | is.na(consum2$I_617GINGREDIENTES), ]
consum2<-consum2[consum2$I_617GINGREDIENTES != "COLAGENO" | is.na(consum2$I_617GINGREDIENTES), ]
consum2<-consum2[consum2$I_617GINGREDIENTES != "KIWICHA POP" | is.na(consum2$I_617GINGREDIENTES), ]
consum2<-consum2[consum2$I_617GINGREDIENTES != "SAL YODADA"| is.na(consum2$I_617GINGREDIENTES), ]
consum2<-consum2[consum2$I_617GINGREDIENTES != "PISCO DE UVA"| is.na(consum2$I_617GINGREDIENTES), ]
consum2<-consum2[consum2$I_617GINGREDIENTES != "CAMOTE AMARILLO"| is.na(consum2$I_617GINGREDIENTES), ]
consum2<-consum2[consum2$I_617GINGREDIENTES != "QUESO FRESCO DE VACA"| is.na(consum2$I_617GINGREDIENTES), ]
consum2<-consum2[consum2$I_617GINGREDIENTES != "HUEVO DE GALLINA ENTERO"| is.na(consum2$I_617GINGREDIENTES), ]
consum2<-consum2[consum2$I_617GINGREDIENTES != "CARNE DE SOYA"| is.na(consum2$I_617GINGREDIENTES), ]
consum2<-consum2[consum2$I_617GINGREDIENTES != "HABAS FRESCAS"| is.na(consum2$I_617GINGREDIENTES), ]
#consum2<-consum2[consum2$I_617GINGREDIENTES != "AJO MOLIDO"| is.na(consum2$I_617GINGREDIENTES), ]
#consum2<-consum2[consum2$I_617GINGREDIENTES != "AJOS"| is.na(consum2$I_617GINGREDIENTES), ]
consum2<-consum2[consum2$I_617GINGREDIENTES != "ARVEJA, FRESCA"| is.na(consum2$I_617GINGREDIENTES), ]
consum2<-consum2[consum2$I_617GINGREDIENTES != "LOCRO DE ZAPALLO"| is.na(consum2$I_617GINGREDIENTES), ]
consum2<-filter(consum2, !(grepl('CHOCOLATE',I_617FPREPARACIONESALIMENTOS)))
consum2<-filter(consum2, !(grepl('MERMELADA',I_617FPREPARACIONESALIMENTOS)))
consum2<-filter(consum2, !(grepl('MIEL',I_617GINGREDIENTES)))
consum2<-filter(consum2, !(grepl('AJONJOLI',I_617GINGREDIENTES)))
consum2<-filter(consum2, !(grepl('FIDEO',I_617GINGREDIENTES)))
consum2<-filter(consum2, !(grepl('CHIFLE',I_617FPREPARACIONESALIMENTOS)))
consum2<-filter(consum2, !(grepl('ACEITE',I_617GINGREDIENTES)))
consum2<-filter(consum2, !(grepl('VINAGRE',I_617GINGREDIENTES)))
consum2<-filter(consum2, !(grepl('AZUCAR',I_617GINGREDIENTES)))
consum2<-filter(consum2, !(grepl('VAINILLA',I_617GINGREDIENTES)))
consum2<-filter(consum2, !(grepl('AJI',I_617GINGREDIENTES)))
consum2<-filter(consum2, !(grepl('COMINO',I_617GINGREDIENTES)))
consum2<-filter(consum2, !(grepl('PIMIENTA',I_617GINGREDIENTES)))
consum2<-filter(consum2, !(grepl('SILLA',I_617GINGREDIENTES)))
consum2<-filter(consum2, !(grepl('MAYONESA',I_617GINGREDIENTES)))
consum2<-filter(consum2, !(grepl('PAN |PANETON',I_617GINGREDIENTES)))
consum2<-filter(consum2, !(grepl('PASTA',I_617GINGREDIENTES)))
consum2<-filter(consum2, !(grepl('TOSTADA',I_617GINGREDIENTES)))
consum2<-filter(consum2, !(grepl('GLUTAMATO',I_617GINGREDIENTES)))
consum2<-filter(consum2, !(grepl('QEUSO',I_617GINGREDIENTES)))
consum2<-filter(consum2, !(grepl('HABAS',I_617GINGREDIENTES)))
consum2<-filter(consum2, !(grepl('AVENA',I_617GINGREDIENTES)))
consum2<-filter(consum2, !(grepl('TRIGO',I_617GINGREDIENTES)))
consum2<-filter(consum2, !(grepl('SALSA',I_617GINGREDIENTES)))
consum2<-filter(consum2, !(grepl('CARNE',I_617GINGREDIENTES)))
consum2<-filter(consum2, !(grepl('LECHE',I_617GINGREDIENTES)))
consum2<-filter(consum2, !(grepl('MAIZ',I_617GINGREDIENTES)))
consum2<-filter(consum2, !(grepl('GRANOLA',I_617GINGREDIENTES)))
consum2<-filter(consum2, !(grepl('POLLO',I_617GINGREDIENTES)) | (grepl('REPOLLO',I_617GINGREDIENTES)))
consum2<-filter(consum2, !(grepl('PAPA',I_617GINGREDIENTES)) | (grepl('PAPAYA',I_617GINGREDIENTES)))
consum2<-filter(consum2, !(grepl('TAMAL',I_617GINGREDIENTES)))
consum2<-filter(consum2, !(grepl('HUEVO',I_617GINGREDIENTES)))
consum2<-filter(consum2, !(grepl('ANCHOVETA',I_617GINGREDIENTES)))
consum2<-filter(consum2, !(grepl('FILETE',I_617GINGREDIENTES)))
consum2<-filter(consum2, !I_617FPREPARACIONESALIMENTOS== "PAPA HIGOS SANCOCHADO")

  ## Number of obs: 951
extra<-setdiff(consum, consum2) ##looking for extra fruits and vegetables: aver si alguno se escapa?
extra_large<-setdiff(consum_1st_recall, consum2)

# 5. If is vegetable soup and does not specify ingredients, 250 g of soup is considered to have 80 g of vegetables. 
  # Divide by 3.125 the quantity of soup
consum2<-consum2 %>% mutate(quant=ifelse(grepl("SOPA|CALDO|CREMA", I_617FPREPARACIONESALIMENTOS) & is.na(I_617GINGREDIENTES), I_617M2GRAMOS/3.125 ,I_617M2GRAMOS))

# 6. Sum all the grams of fruits and vegetables by type
#consum2<-consum2 %>% drop_na(I_617M2GRAMOS)
#Fruit juice
#Fruits
#Vegetables
consum2<-consum2 %>% mutate(food_cat=ifelse(grepl('FRUTA|ACEITUNA|AGUAYMANTO|ARANDANO|CAIMITO|CARAMBOLA|CEREZA|CIRUELA|CHALARINA|COCONA|FRAMBUESA|GRANADA|GRANADILLA|GUANABANA|HIGO|PAPAYA|PLATANO|POMAROSA|PIJUAYO|PEPINO DULCE|MACAMBO|MANGUILLO|MANZANA|MARACUYA|MELOCOTON|MELÓN|MEMBRILLO|PERA|DURAZNO|SANDIA|TAPERIBA|TORONJA|TUNA|TUMBO |LIMA|LIMON|PIÑA|MANGO|PALTA|NARANJA|NARANJADA|HUANDO|MELON|UVA|UVAS|MANDARINA|CHIRIMOYA|TANGELO|LUCUMA|KIWI|FRESA|ZAPOTE',I_617GINGREDIENTES) | grepl('FRUTA', I_617FPREPARACIONESALIMENTOS),  "FRUTA", 
                                         ifelse(grepl('LECHUGA', I_617GINGREDIENTES), "VERDURA", "VERDURA")))

consum2<-consum2 %>% mutate(food_cat_2=ifelse(grepl('AGUAYMANTO|CARAMBOLA|COCONA|GRANADA|GRANADILLA|MARACUYA|TORONJA|LIMA|LIMON|NARANJA |MANDARINA|TANGELO',I_617GINGREDIENTES),  "Citrus fruit", 
                                            ifelse(grepl('LECHUGA|ESPINACA|ALBAHACA|APIO|CULANTRO|PEREJIL', I_617GINGREDIENTES), "Green leafy vegetables",
                                                   ifelse(grepl('ENSALADA DE LECHUGA', I_617FPREPARACIONESALIMENTOS) & is.na(I_617GINGREDIENTES), "Green leafy vegetables",
                                                   ifelse(grepl('CEBOLLA|AJO|CEBOLLITA', I_617GINGREDIENTES), "Allium vegetables",
                                                          ifelse(grepl('CABEZA|AJO', I_617GINGREDIENTES), "Allium vegetables",
                                                   ifelse(grepl('TOMATE|ZANAHORIA|CALABAZA|PIMIENTO|ROCOTO', I_617GINGREDIENTES), "Yellow-orange-red vegetables",
                                                   ifelse(grepl('REPOLLO|BROCOLI|COLIFLOR|BETERRAGA|RABANITO|COL ', I_617GINGREDIENTES), "Cruciferous vegetables",
                                                          ifelse(grepl('FRESA|FRAMBUESA|ARANDANO|MORA ', I_617GINGREDIENTES), "Berries",
                                                                 ifelse(grepl('MANZANA|PERA', I_617GINGREDIENTES), "Pome fruits",
                                                                        ifelse(grepl('MANGO|DURAZNO|MELOCOTON|CIRUELA|CEREZA|ACEITUNA', I_617GINGREDIENTES), "Stone fruits",    
                                                   "Other")))))))))))
consum2<-consum2 %>% mutate(food_cat_3=ifelse(food_cat == "FRUTA" & food_cat_2 == "Other", "Other fruits",
                                              ifelse(food_cat == "VERDURA" & food_cat_2 == "Other", "Other vegetables", food_cat_2)))                           

table(consum2$food_cat_3)
# 7. Sum all the grams of fruits and vegetables/day by person
consum2<-data.table(consum2)
results<-consum2[, list(portion_in_grams =  sum(I_617M2GRAMOS, na.rm = TRUE)),
                                   by=list(CONGL, VIV, HOGAR, ADULTOID, `I_614N°RECORDATORIODE24HR`, food_cat_3)]  

# 6.1.1. Join with all IDs
results<-left_join(datos, results) 
results$portion_in_grams[is.na(results$portion_in_grams)] <- 0 

mean(results$portion_in_grams)

results <- spread(results, food_cat_3, portion_in_grams)
results$`<NA>`<-NULL
results[, 6:15][is.na(results[, 6:15])] <- 0 

results$total_fruit<-results$Berries+results$`Citrus fruit`+ results$`Pome fruits` + results$`Stone fruits`+results$`Other fruits`
results$total_veg<-results$`Cruciferous vegetables`+ results$`Green leafy vegetables` + results$`Allium vegetables`+ results$`Yellow-orange-red vegetables`+ results$`Other vegetables`
results$total_fruit_and_veg<- results$total_fruit+results$total_veg

#
results<-data.table(results)
results$CONGL<-as.numeric(results$CONGL)
results$VIV<-as.numeric(results$VIV)
results$HOGAR<-as.numeric(results$HOGAR)
results$ADULTOID<-as.numeric(results$ADULTOID)

# 6.1.2. Join with ponderation data
#expa<-read.csv("~/Desktop/Artículos/WHO CVD Risk comparison/Data/CENANVigilanciaAdultos20172018_2021-06-02.csv")
expa<-read.csv("~/Desktop/Bases/BDs_Adultos 2017 - 2018/CENANVigilanciaAdultos20172018_2021-12-09.csv")

expa$VIV<-as.numeric(expa$VIV)
expa$ADULTO_ID<-as.numeric(expa$ADULTO_ID)
fruits <- merge(results,
                         expa,
                         by.x = c('CONGL', 'VIV', 'HOGAR', 'ADULTOID'),
                         by.y = c('CONGLO', 'VIV', 'HOGAR', 'ADULTO_ID'),
                         all.x =   TRUE)

####################
rm( data, datos, expa)

# 7. Extracting all relevant information from the three datasets
attach(fruits)
df <- data.frame(id                   = ADULTOID,
                    psu                  = psu,
                    stratum              = stratum,
                    sample_weight_15more = sweights,
                    sex                  = as.numeric(SEXO),
                    age                  = as.numeric(X406_EDAD_AÑOS),
                    education            = as.numeric(X207B_MAX_NIVEL_ALCANZADO),
                    revisa_etiqueta      = as.numeric(X734_REVISA_ETIQUETA),
                    berries =   fruits$Berries, 
                    citrus_fruit =  fruits$`Citrus fruit`,
                 pome_fruit = fruits$`Pome fruits`,
                 stone_fruit = fruits$`Stone fruits`,
                 other_fruits     =  fruits$`Other fruits`,
                 total_fruit = fruits$total_fruit,
                 allium_vegetables = fruits$`Allium vegetables`,
                cruciferous_vegetables = fruits$`Cruciferous vegetables` ,
                 green_leafy_vegetables = fruits$`Green leafy vegetables`,
                 yellow_orange_red_vegetables = fruits$`Yellow-orange-red vegetables`,
                 other_vegetables. = fruits$`Other vegetables` ,
                 total_vegetables = fruits$total_veg,
                 total_fruit_and_vegetables = fruits$total_fruit_and_veg,
                    region              = DEPARTAMENTO,
                    height               = paste(fruits$X410_TALLA_ENTERO, fruits$X410_TALLA_DECIMAL, sep="."),
                    weight               = paste(fruits$X408_PESO_NETO_ENTERO, fruits$X408_PESO_NETO_DECIMAL, sep="."),
                    waist                = paste(fruits$X413_PERIMETRO_ENTERO, fruits$X413_PERIMETRO_DECIMAL, sep="."),
                    sbp1                 = X415_PRIMERA_MEDIDA_SISTOLICA,
                    sbp2                 = X416_SEGUNDA_MEDIDA_.SISTOLICA,
                    dbp1                 = X415_PRIMERA_MEDIDA_DIASTOLICA,
                    dbp2                 = X416_SEGUNDA_MEDIDA_.DIASTOLICA,
                    bp_measured          = X736_ALGUNA_VEZ_MIDIERON_PRESION_.ARTERIAL,
                    self_hyper           = X738_ALGUNA_VEZ_DX_HIPERTENSION,
                    drug_hyper           = X740_MEDICAMENTO_HIPERTENSION,
                    glucose_measured     = X743_ALGUNA_VEZ_MIDIERON_GLUCOSA,
                    self_diab            = X745_ALGUNA_VEZ_GLUCOSA_ELEVADA,
                    drug_diab            = X747_TOMO_MEDICAMENTO_DIABETES,
                    cholesterol          = COLESTEROL..mg.dL.,
                    cholesterol_ldl      = LDL.COLESTEROL..mg.dL.,
                    fpg                  =  paste(fruits$X423_GLUCOSA_ENTERO, fruits$X423_GLUCOSA_DECIMAL, sep="."),
                    year                 = 2018)
detach(fruits)

#age groups
df<-df %>% mutate(age_group=ifelse(age>=18 & age<= 29, 1,ifelse(age>=30 & age<= 39, 2, ifelse(age>=40 & age<= 49, 3,  4))))
df$age_group <- as.factor(df$age_group)
attr(df$age_group, 'levels')<-c("18-29", "30-39", "40-49", "50-59")
table(df$age_group, df$age)
#sex
table(df$sex)
df$sex<-as.factor(df$sex)
attr(df$sex, 'levels')<-c("Men", "Women")
table(df$sex)
#bmi
df$height<-as.numeric(df$height)
df$height<-df$height/100
df$weight<-as.numeric(df$weight)

df$bmi<-df$weight/(df$height^2)


df<-df %>% mutate(bmi_cat=ifelse(bmi>=18.5 & bmi<=25, 1, ifelse(bmi>=25 & bmi<= 30, 2, ifelse(bmi>= 30, 3, NA))))
df$bmi_cat <- as.factor(df$bmi_cat)
attr(df$bmi_cat, 'levels')<-c("Normal", "Overweight",  "Obese")

table(df$bmi_cat, useNA = "always")
#remove 1 obsservation with NA in ponderation, but had information in dietary recal
df<-df %>% drop_na(psu)

## Self reported information on hypertension and DM
## HTA
table(df$bp_measured, df$self_hyper, useNA = c("always"))

df <- df %>% mutate(bp_measured = ifelse(bp_measured  == 1, 1, 0))  ## recode to 1 (yes) or 0 (no)
df <- df %>% mutate(self_hyper = ifelse(self_hyper  == 1, 1, 0))
df <- df %>% mutate(drug_hyper = ifelse(drug_hyper  == 1, 1, 0))

table(df$bp_measured, df$self_hyper, useNA = c("always"))

df <- df %>% mutate(self_hyper = ifelse(bp_measured  == 0, 0, self_hyper))
table(df$bp_measured, df$self_hyper, useNA = c("always"))

df$drug_hyper[which(df$self_hyper == 0 & is.na(df$drug_hyper))] <- 0
table(df$bp_measured,df$drug_hyper, useNA = c("always"))

##  DM
df <- df %>% mutate(glucose_measured = ifelse(glucose_measured  == 1, 1, 0))  ## recode to 1 (yes) or 0 (no)
df <- df %>% mutate(self_diab = ifelse(self_diab  == 1, 1, 0))
df <- df %>% mutate(drug_diab = ifelse(drug_diab  == 1, 1, 0))

table(df$glucose_measured, df$self_diab, useNA = c("always"))

df <- df %>% mutate(self_diab = ifelse(glucose_measured  == 0, 0, self_diab))
table(df$glucose_measured, df$self_diab, useNA = c("always"))

df$drug_diab[which(df$self_diab == 0 & is.na(df$drug_diab))] <- 0
table(df$self_diab,df$drug_diab, useNA = c("always"))

##Education and etiquette:
#Education level: 0	No lee no escribe, 1	Solo lee, 2	Lee y escribe
#3	Inicial o pre escolar, 4	Primaria, 5	Secundaria, 6	Superior no universitario, 7	Superior universitario
#8	Post grado, 10	NS/NR
table(df$education)
df <- df %>% mutate(education_level = ifelse(education  == 0 | education == 2 | education == 4, 1, 
                                             ifelse(education  == 5 , 2, ifelse(education  == 6 | education == 7 | education == 8, 3, NA))))
df$education_level<-as.factor(df$education_level)
attr(df$education_level, 'levels')<-c("Low", "Medium", "High")
table(df$education_level)


table(df$revisa_etiqueta)
df <- df %>% mutate(revisa_etiqueta = ifelse(revisa_etiqueta  == 1, 1, 0))

summary(df)


#
df<-data.table(df)
df[ ,list(mean=mean(total_fruit_and_vegetables)), by=sex]
df[ ,list(mean=mean(total_fruit_and_vegetables)), by=age_group]

write.csv(df, paste0("~/Desktop/Artículos/Fruits/Data/Consumption_fruits_", Sys.Date(),".csv"), row.names = FALSE )


###############################################
###### COMPARACIÓN 1ER Y 2DO RECALL  #####
###############################################
###  En los que tienen 2 cuestionarios, 
##  comparar con t-student pareado el promedio en el dia1 y en el dia2. 

setwd("/Users/wilmerguzmanventura/Desktop/Bases/BDs_Adultos 2017 - 2018/3.BD Consumo")
data_original<-read.xlsx("CAP 610 - CONSUMO INDIVIDUAL.xlsx") 

##Number of obs: 19090
data<-data_original

### Number of 24-hour recalls per participant.
datos<-select(data, CONGL, VIV, HOGAR, ADULTOID, `I_614N°RECORDATORIODE24HR`)
datos<-unique(datos) 
table(datos$`I_614N°RECORDATORIODE24HR`) #se incluyeron 914 adultos en el 24-hour recall

#1er recall
datos<-filter(datos, `I_614N°RECORDATORIODE24HR` == 1) 

data[, c(5, 8:12,17:22)]<-NULL
data[, c(7,8, 11:15)]<-NULL
data[, c(10:19)]<-NULL

###################################
###  2. EXTRACTION

###  2.1. FILTERING ONLY FIRST 24-HOUR RECALL AND THOSE WITH DATA ON GRAMS CONSUMED PER SERVING
consum_1st_recall<-dplyr::filter(data, `I_614N°RECORDATORIODE24HR`==1)
consum_1st_recall<-dplyr::filter(consum_1st_recall, !is.na(I_617M2GRAMOS))


## Number of obs: 10586

### 2. FILTERING FRUITS N VEGETABLES 
consum<-dplyr::filter(consum_1st_recall, grepl('FRUTA|ACEITUNA|AGUAYMANTO|ARANDANO|CAIMITO|CARAMBOLA|CEREZA|CIRUELA|CHALARINA|COCONA|FRAMBUESA|GRANADA|GRANADILLA|GUANABANA|HIGO|PAPAYA|PLATANO|POMAROSA|MANGUILLO|MANZANA|MARACUYA|MELOCOTON|MEMBRILLO|PERA|DURAZNO|SANDIA|TAPERIBA|TORONJA|TUNA|TUMBO|LIMA|LIMON|PIÑA|MANGO|PALTA|NARANJA|NARANJADA|HUANDO|MELON|MELÓN|UVA|UVAS|MANDARINA|CHIRIMOYA|TANGELO|LUCUMA|KIWI|FRESA|ZAPOTE|VERDURA|ZANAHORIA|BETARRAGA|BROCOLI|CEBOLLITA|TOMATE|BETERRAGA|CAIGUA|CEBOLLA|CALABAZA|PIMIENTO|COLIFLOR|LECHUGA|APIO|ALGAS|COL|CULANTRO|MOCOCHO|ESPINACA|PEPINO|PEPINILLO|REPOLLO|SARSA|SARZA|BERENJENA|REMOLACHA|ALCACHOFA|HIERBA|VAINITA|ESPARRAGO|PEREJIL|PORO|ALBAHACA|KION|NABO|RABANITO|YUYO|ZAPALLO',  I_617FPREPARACIONESALIMENTOS)|
                        grepl('FRUTA|ACEITUNA|AGUAYMANTO|ARANDANO|CAIMITO|CARAMBOLA|CEREZA|CIRUELA|CHALARINA|COCONA|FRAMBUESA|GRANADA|GRANADILLA|GUANABANA|HIGO|PAPAYA|PLATANO|POMAROSA|PIJUAYO|MACAMBO|MANGUILLO|MANZANA|MARACUYA|MELOCOTON|MEMBRILLO|PERA|DURAZNO|SANDIA|TAPERIBA|TORONJA|TUNA|TUMBO |LIMA |LIMON|PIÑA|MANGO|PALTA|NARANJA|NARANJADA|HUANDO|MELON|UVA|UVAS|MANDARINA|CHIRIMOYA|TANGELO|LUCUMA|KIWI|FRESA|ZAPOTE|VERDURA|AJO|AJOS|ZANAHORIA|BROCOLI|BETARRAGA|CEBOLLITA|TOMATE|BETERRAGA|CAIGUA|CEBOLLA|CALABAZA|PIMIENTO|COLIFLOR|LECHUGA|APIO|ALGAS|COL|CULANTRO|ESPINACA|PEPINO|PEPINILLO|REPOLLO|SARSA|SARZA|BERENJENA|REMOLACHA|ALCACHOFA|HIERBA|VAINITA|ESPARRAGO|PEREJIL|PORO|ALBAHACA|KION|NABO|RABANITO|YUYO|ZAPALLO',  I_617GINGREDIENTES)
)
soups<-filter(consum_1st_recall, ((I_617FPREPARACIONESALIMENTOS == "SOPA VERDE" | I_617FPREPARACIONESALIMENTOS == "CALDO VERDE") &
                                    is.na(consum_1st_recall$I_617GINGREDIENTES)) | 
                (I_617FPREPARACIONESALIMENTOS == "CALDO VERDE CON" & is.na(consum_1st_recall$I_617GINGREDIENTES)) | 
                consum_1st_recall$I_617GINGREDIENTES == "CALDO VERDE" )
consum<-rbind(consum, soups)

## Number of obs: 2654
### 3. REMOVING NON-FRUITS AND VEGETABLES
## 3.1. If it is fruit juice or SSB, remove it
consum2<-filter(consum, !(grepl('JUGO|AGUA |REFRESCO|LIMANADA|REFRESO|RERESCO|REFESCO|INFUSION|GASEOSA|BATIDO|PULP|AQUARIUS|FRUGOS|ZUMO|EXTRACTO|QUINUA|FRUGOS|BEBIDA|BEDIDA|AVENA CON MANZANA', I_617FPREPARACIONESALIMENTOS)))
consum2<-filter(consum2, !(grepl('NARANJADA', I_617FPREPARACIONESALIMENTOS)) | (grepl('TUNA ANARANJADA',I_617GINGREDIENTES)))
consum2<-filter(consum2, !(grepl('LIMONADA', I_617FPREPARACIONESALIMENTOS)))
consum2<-filter(consum2, !(grepl('CHICHA MORADA', I_617FPREPARACIONESALIMENTOS)))
consum2<-filter(consum2, !(grepl('CHOCOLATADA', I_617FPREPARACIONESALIMENTOS)))
consum2<-filter(consum2, !(grepl('CHAPO DE PLATANO', I_617FPREPARACIONESALIMENTOS)))
consum2<-filter(consum2, !(grepl('LECHE', I_617FPREPARACIONESALIMENTOS)))
consum2<-filter(consum2, !(grepl('YOGURT', I_617GINGREDIENTES)))
consum2<-filter(consum2, !(grepl('MASATO', I_617GINGREDIENTES)))

consum2<-filter(consum2, !I_617FPREPARACIONESALIMENTOS== "TE DE PIÑA")
consum2<-filter(consum2, !I_617FPREPARACIONESALIMENTOS== "AVENA CON NARANJILLA")
consum2<-consum2[consum2$I_617FPREPARACIONESALIMENTOS != "TE HERBALIFE", ]
consum2<-consum2[consum2$I_617FPREPARACIONESALIMENTOS != "CAFE", ]
consum2<-consum2[consum2$I_617FPREPARACIONESALIMENTOS != "COCA COLA CON HIELO", ]
consum2<-consum2[consum2$I_617FPREPARACIONESALIMENTOS != "CUBA LIBRE", ]
consum2<-consum2[consum2$I_617FPREPARACIONESALIMENTOS != "RON", ]

## Number of obs: 1504

## 3.2 If it is fruit desserts, remove it  
consum2<-filter(consum2, !(grepl('GELATINA|GELTINA|TARTA|PIE |PYE |GALLETA|KEKE|MARCIANO|CHUPETE|BIZCOCHO|WAFER|ALFAJOR', I_617FPREPARACIONESALIMENTOS)))
consum2<-filter(consum2, !I_617FPREPARACIONESALIMENTOS== "CHEESCAKE DE FRESA")
consum2<-filter(consum2, !I_617FPREPARACIONESALIMENTOS== "DULCE DE DURAZNO")
consum2<-filter(consum2, !(grepl('HELADO', I_617FPREPARACIONESALIMENTOS)) | (grepl('CEREZA',I_617GINGREDIENTES)))
consum2<-filter(consum2, !I_617FPREPARACIONESALIMENTOS== "CHEESECAKE DE MARACUYA")
consum2<-filter(consum2, !I_617FPREPARACIONESALIMENTOS== "QUEQUE DE NARANJA")
consum2<-filter(consum2, !I_617FPREPARACIONESALIMENTOS== "GOMA DE MASCAR SABOR ARTIFICIAL A SANDIA TRIDENT SIN AZUCAR")
consum2<-filter(consum2, !I_617FPREPARACIONESALIMENTOS== "DURAZNO MITADES EN ALMIBAR DOS CABALLOS")
consum2<-filter(consum2, !(grepl('FRUNA',I_617FPREPARACIONESALIMENTOS)))
consum2<-filter(consum2, !(grepl('CARAMELO',I_617FPREPARACIONESALIMENTOS)))
consum2<-filter(consum2, !(grepl('CAREMELO',I_617FPREPARACIONESALIMENTOS)))
consum2<-filter(consum2, !(grepl('FREJOL COLADO',I_617FPREPARACIONESALIMENTOS)))
consum2<-filter(consum2, !(grepl('FRIJOL COLADO',I_617FPREPARACIONESALIMENTOS)))

## Number of obs: 1373

## 3.3. If it is a dish based on fruits or vegetables, remove it if it does not specify its ingredients 
x<-filter(consum2, grepl('CAUSA|ARROZ CON|PIZZA|SALTADO|SALTADITO|SALSA|PAPA FRITA|PANQUEQUE|GUISO|HAMBURGUESA|LOCRO|TORTILLA|TORREJA|TORREJAS|RELLENA|CHARQUI|ENCEBOLLADO|MAJADO|PICANTE|PURE|POLLO CON PIÑA|MAZAMORRA', I_617FPREPARACIONESALIMENTOS) & is.na(I_617GINGREDIENTES))
consum2<-setdiff(consum2, x)

## Number of obs: 1288
## 3.3. If it is a dish based on fruits or vegetables, remove it if its ingredients are not fruits n vegetables
consum2<-consum2[consum2$I_617FPREPARACIONESALIMENTOS != "PAN CON MANTEQUILLA", ]
consum2<-consum2[consum2$I_617FPREPARACIONESALIMENTOS != "PIZZA DE AJI DE GALLINA CON HUEVO Y ACEITUNA", ]
consum2<-consum2[consum2$I_617FPREPARACIONESALIMENTOS != "FEM", ]
consum2<-consum2[consum2$I_617FPREPARACIONESALIMENTOS != "AJI COCONA", ]
consum2<-consum2[consum2$I_617FPREPARACIONESALIMENTOS != "CARNE ENCEBOLLADA", ]
consum2<-consum2[consum2$I_617FPREPARACIONESALIMENTOS != "SARSA DE POLLO CON", ]
consum2<-consum2[consum2$I_617FPREPARACIONESALIMENTOS != "GUISO DE YUYO", ]
consum2<-consum2[consum2$I_617FPREPARACIONESALIMENTOS != "HIERRO POLIMALTOSADO FOLICO EN GRAGEAS FERRANIN FOL 1000 QUIMICA SUIZA", ]
consum2<-consum2[consum2$I_617GINGREDIENTES != "AGUA" | is.na(consum2$I_617GINGREDIENTES), ]
consum2<-consum2[consum2$I_617GINGREDIENTES != "AJONJOLI" | is.na(consum2$I_617GINGREDIENTES), ]
consum2<-consum2[consum2$I_617GINGREDIENTES != "CARACOLES" | is.na(consum2$I_617GINGREDIENTES), ]
consum2<-consum2[consum2$I_617GINGREDIENTES != "COLAGENO" | is.na(consum2$I_617GINGREDIENTES), ]
consum2<-consum2[consum2$I_617GINGREDIENTES != "KIWICHA POP" | is.na(consum2$I_617GINGREDIENTES), ]
consum2<-consum2[consum2$I_617GINGREDIENTES != "SAL YODADA"| is.na(consum2$I_617GINGREDIENTES), ]
consum2<-consum2[consum2$I_617GINGREDIENTES != "PISCO DE UVA"| is.na(consum2$I_617GINGREDIENTES), ]
consum2<-consum2[consum2$I_617GINGREDIENTES != "CAMOTE AMARILLO"| is.na(consum2$I_617GINGREDIENTES), ]
consum2<-consum2[consum2$I_617GINGREDIENTES != "QUESO FRESCO DE VACA"| is.na(consum2$I_617GINGREDIENTES), ]
consum2<-consum2[consum2$I_617GINGREDIENTES != "HUEVO DE GALLINA ENTERO"| is.na(consum2$I_617GINGREDIENTES), ]
consum2<-consum2[consum2$I_617GINGREDIENTES != "CARNE DE SOYA"| is.na(consum2$I_617GINGREDIENTES), ]
consum2<-consum2[consum2$I_617GINGREDIENTES != "HABAS FRESCAS"| is.na(consum2$I_617GINGREDIENTES), ]
#consum2<-consum2[consum2$I_617GINGREDIENTES != "AJO MOLIDO"| is.na(consum2$I_617GINGREDIENTES), ]
#consum2<-consum2[consum2$I_617GINGREDIENTES != "AJOS"| is.na(consum2$I_617GINGREDIENTES), ]
consum2<-consum2[consum2$I_617GINGREDIENTES != "ARVEJA, FRESCA"| is.na(consum2$I_617GINGREDIENTES), ]
consum2<-consum2[consum2$I_617GINGREDIENTES != "LOCRO DE ZAPALLO"| is.na(consum2$I_617GINGREDIENTES), ]
consum2<-filter(consum2, !(grepl('CHOCOLATE',I_617FPREPARACIONESALIMENTOS)))
consum2<-filter(consum2, !(grepl('MERMELADA',I_617FPREPARACIONESALIMENTOS)))
consum2<-filter(consum2, !(grepl('MIEL',I_617GINGREDIENTES)))
consum2<-filter(consum2, !(grepl('AJONJOLI',I_617GINGREDIENTES)))
consum2<-filter(consum2, !(grepl('FIDEO',I_617GINGREDIENTES)))
consum2<-filter(consum2, !(grepl('CHIFLE',I_617FPREPARACIONESALIMENTOS)))
consum2<-filter(consum2, !(grepl('ACEITE',I_617GINGREDIENTES)))
consum2<-filter(consum2, !(grepl('VINAGRE',I_617GINGREDIENTES)))
consum2<-filter(consum2, !(grepl('AZUCAR',I_617GINGREDIENTES)))
consum2<-filter(consum2, !(grepl('VAINILLA',I_617GINGREDIENTES)))
consum2<-filter(consum2, !(grepl('AJI',I_617GINGREDIENTES)))
consum2<-filter(consum2, !(grepl('COMINO',I_617GINGREDIENTES)))
consum2<-filter(consum2, !(grepl('PIMIENTA',I_617GINGREDIENTES)))
consum2<-filter(consum2, !(grepl('SILLA',I_617GINGREDIENTES)))
consum2<-filter(consum2, !(grepl('MAYONESA',I_617GINGREDIENTES)))
consum2<-filter(consum2, !(grepl('PAN |PANETON',I_617GINGREDIENTES)))
consum2<-filter(consum2, !(grepl('PASTA',I_617GINGREDIENTES)))
consum2<-filter(consum2, !(grepl('TOSTADA',I_617GINGREDIENTES)))
consum2<-filter(consum2, !(grepl('GLUTAMATO',I_617GINGREDIENTES)))
consum2<-filter(consum2, !(grepl('QEUSO',I_617GINGREDIENTES)))
consum2<-filter(consum2, !(grepl('HABAS',I_617GINGREDIENTES)))
consum2<-filter(consum2, !(grepl('AVENA',I_617GINGREDIENTES)))
consum2<-filter(consum2, !(grepl('TRIGO',I_617GINGREDIENTES)))
consum2<-filter(consum2, !(grepl('SALSA',I_617GINGREDIENTES)))
consum2<-filter(consum2, !(grepl('CARNE',I_617GINGREDIENTES)))
consum2<-filter(consum2, !(grepl('LECHE',I_617GINGREDIENTES)))
consum2<-filter(consum2, !(grepl('MAIZ',I_617GINGREDIENTES)))
consum2<-filter(consum2, !(grepl('GRANOLA',I_617GINGREDIENTES)))
consum2<-filter(consum2, !(grepl('POLLO',I_617GINGREDIENTES)) | (grepl('REPOLLO',I_617GINGREDIENTES)))
consum2<-filter(consum2, !(grepl('PAPA',I_617GINGREDIENTES)) | (grepl('PAPAYA',I_617GINGREDIENTES)))
consum2<-filter(consum2, !(grepl('TAMAL',I_617GINGREDIENTES)))
consum2<-filter(consum2, !(grepl('HUEVO',I_617GINGREDIENTES)))
consum2<-filter(consum2, !(grepl('ANCHOVETA',I_617GINGREDIENTES)))
consum2<-filter(consum2, !(grepl('FILETE',I_617GINGREDIENTES)))
consum2<-filter(consum2, !I_617FPREPARACIONESALIMENTOS== "PAPA HIGOS SANCOCHADO")

## Number of obs: 951
extra<-setdiff(consum, consum2) ##looking for extra fruits and vegetables: aver si alguno se escapa?
extra_large<-setdiff(consum_1st_recall, consum2)

# 5. If is vegetable soup and does not specify ingredients, 250 g of soup is considered to have 80 g of vegetables. 
# Divide by 3.125 the quantity of soup
consum2<-consum2 %>% mutate(quant=ifelse(grepl("SOPA|CALDO|CREMA", I_617FPREPARACIONESALIMENTOS) & is.na(I_617GINGREDIENTES), I_617M2GRAMOS/3.125 ,I_617M2GRAMOS))

# 6. Sum all the grams of fruits and vegetables by type
#consum2<-consum2 %>% drop_na(I_617M2GRAMOS)
#Fruit juice
#Fruits
#Vegetables
consum2<-consum2 %>% mutate(food_cat=ifelse(grepl('FRUTA|ACEITUNA|AGUAYMANTO|ARANDANO|CAIMITO|CARAMBOLA|CEREZA|CIRUELA|CHALARINA|COCONA|FRAMBUESA|GRANADA|GRANADILLA|GUANABANA|HIGO|PAPAYA|PLATANO|POMAROSA|PIJUAYO|PEPINO DULCE|MACAMBO|MANGUILLO|MANZANA|MARACUYA|MELOCOTON|MELÓN|MEMBRILLO|PERA|DURAZNO|SANDIA|TAPERIBA|TORONJA|TUNA|TUMBO |LIMA|LIMON|PIÑA|MANGO|PALTA|NARANJA|NARANJADA|HUANDO|MELON|UVA|UVAS|MANDARINA|CHIRIMOYA|TANGELO|LUCUMA|KIWI|FRESA|ZAPOTE',I_617GINGREDIENTES) | grepl('FRUTA', I_617FPREPARACIONESALIMENTOS),  "FRUTA", 
                                            ifelse(grepl('LECHUGA', I_617GINGREDIENTES), "VERDURA", "VERDURA")))

consum2<-consum2 %>% mutate(food_cat_2=ifelse(grepl('AGUAYMANTO|CARAMBOLA|COCONA|GRANADA|GRANADILLA|MARACUYA|TORONJA|LIMA|LIMON|NARANJA |MANDARINA|TANGELO',I_617GINGREDIENTES),  "Citrus fruit", 
                                              ifelse(grepl('LECHUGA|ESPINACA|ALBAHACA|APIO|CULANTRO|PEREJIL', I_617GINGREDIENTES), "Green leafy vegetables",
                                                     ifelse(grepl('ENSALADA DE LECHUGA', I_617FPREPARACIONESALIMENTOS) & is.na(I_617GINGREDIENTES), "Green leafy vegetables",
                                                            ifelse(grepl('CEBOLLA|AJO|CEBOLLITA', I_617GINGREDIENTES), "Allium vegetables",
                                                                   ifelse(grepl('CABEZA|AJO', I_617GINGREDIENTES), "Allium vegetables",
                                                                          ifelse(grepl('TOMATE|ZANAHORIA|CALABAZA|PIMIENTO|ROCOTO', I_617GINGREDIENTES), "Yellow-orange-red vegetables",
                                                                                 ifelse(grepl('REPOLLO|BROCOLI|COLIFLOR|BETERRAGA|RABANITO|COL ', I_617GINGREDIENTES), "Cruciferous vegetables",
                                                                                        ifelse(grepl('FRESA|FRAMBUESA|ARANDANO|MORA ', I_617GINGREDIENTES), "Berries",
                                                                                               ifelse(grepl('MANZANA|PERA', I_617GINGREDIENTES), "Pome fruits",
                                                                                                      ifelse(grepl('MANGO|DURAZNO|MELOCOTON|CIRUELA|CEREZA|ACEITUNA', I_617GINGREDIENTES), "Stone fruits",    
                                                                                                             "Other")))))))))))
consum2<-consum2 %>% mutate(food_cat_3=ifelse(food_cat == "FRUTA" & food_cat_2 == "Other", "Other fruits",
                                              ifelse(food_cat == "VERDURA" & food_cat_2 == "Other", "Other vegetables", food_cat_2)))                           

table(consum2$food_cat_3)
# 7. Sum all the grams of fruits and vegetables/day by person
consum2<-data.table(consum2)
results<-consum2[, list(portion_in_grams =  sum(I_617M2GRAMOS, na.rm = TRUE)),
                 by=list(CONGL, VIV, HOGAR, ADULTOID, `I_614N°RECORDATORIODE24HR`, food_cat_3)]  

# 6.1.1. Join with all IDs
results<-left_join(datos, results) 
results$portion_in_grams[is.na(results$portion_in_grams)] <- 0 

mean(results$portion_in_grams)

results <- spread(results, food_cat_3, portion_in_grams)
results$`<NA>`<-NULL
results[, 6:15][is.na(results[, 6:15])] <- 0 

results$total_fruit<-results$Berries+results$`Citrus fruit`+ results$`Pome fruits` + results$`Stone fruits`+results$`Other fruits`
results$total_veg<-results$`Cruciferous vegetables`+ results$`Green leafy vegetables` + results$`Allium vegetables`+ results$`Yellow-orange-red vegetables`+ results$`Other vegetables`
results$total_fruit_and_veg<- results$total_fruit+results$total_veg

#
results<-data.table(results)
results$CONGL<-as.numeric(results$CONGL)
results$VIV<-as.numeric(results$VIV)
results$HOGAR<-as.numeric(results$HOGAR)
results$ADULTOID<-as.numeric(results$ADULTOID)

# 6.1.2. Join with ponderation data
#expa<-read.csv("~/Desktop/Artículos/WHO CVD Risk comparison/Data/CENANVigilanciaAdultos20172018_2021-06-02.csv")
expa<-read.csv("~/Desktop/Bases/BDs_Adultos 2017 - 2018/CENANVigilanciaAdultos20172018_2021-12-09.csv")

expa$VIV<-as.numeric(expa$VIV)
expa$ADULTO_ID<-as.numeric(expa$ADULTO_ID)
fruits <- merge(results,
                expa,
                by.x = c('CONGL', 'VIV', 'HOGAR', 'ADULTOID'),
                by.y = c('CONGLO', 'VIV', 'HOGAR', 'ADULTO_ID'),
                all.x =   TRUE)

####################
rm( data, datos, expa)

# 7. Extracting all relevant information from the three datasets
attach(fruits)
df <- data.frame(id                   = ADULTOID,
                 CONGL=CONGL, VIV=VIV, HOGAR=HOGAR,
                 psu                  = psu,
                 stratum              = stratum,
                 sample_weight_15more = sweights,
                 sex                  = as.numeric(SEXO),
                 age                  = as.numeric(X406_EDAD_AÑOS),
                 education            = as.numeric(X207B_MAX_NIVEL_ALCANZADO),
                 revisa_etiqueta      = as.numeric(X734_REVISA_ETIQUETA),
                 berries =   fruits$Berries, 
                 citrus_fruit =  fruits$`Citrus fruit`,
                 pome_fruit = fruits$`Pome fruits`,
                 stone_fruit = fruits$`Stone fruits`,
                 other_fruits     =  fruits$`Other fruits`,
                 total_fruit = fruits$total_fruit,
                 allium_vegetables = fruits$`Allium vegetables`,
                 cruciferous_vegetables = fruits$`Cruciferous vegetables` ,
                 green_leafy_vegetables = fruits$`Green leafy vegetables`,
                 yellow_orange_red_vegetables = fruits$`Yellow-orange-red vegetables`,
                 other_vegetables. = fruits$`Other vegetables` ,
                 total_vegetables = fruits$total_veg,
                 total_fruit_and_vegetables = fruits$total_fruit_and_veg,
                 region              = DEPARTAMENTO,
                 height               = paste(fruits$X410_TALLA_ENTERO, fruits$X410_TALLA_DECIMAL, sep="."),
                 weight               = paste(fruits$X408_PESO_NETO_ENTERO, fruits$X408_PESO_NETO_DECIMAL, sep="."),
                 waist                = paste(fruits$X413_PERIMETRO_ENTERO, fruits$X413_PERIMETRO_DECIMAL, sep="."),
                 sbp1                 = X415_PRIMERA_MEDIDA_SISTOLICA,
                 sbp2                 = X416_SEGUNDA_MEDIDA_.SISTOLICA,
                 dbp1                 = X415_PRIMERA_MEDIDA_DIASTOLICA,
                 dbp2                 = X416_SEGUNDA_MEDIDA_.DIASTOLICA,
                 bp_measured          = X736_ALGUNA_VEZ_MIDIERON_PRESION_.ARTERIAL,
                 self_hyper           = X738_ALGUNA_VEZ_DX_HIPERTENSION,
                 drug_hyper           = X740_MEDICAMENTO_HIPERTENSION,
                 glucose_measured     = X743_ALGUNA_VEZ_MIDIERON_GLUCOSA,
                 self_diab            = X745_ALGUNA_VEZ_GLUCOSA_ELEVADA,
                 drug_diab            = X747_TOMO_MEDICAMENTO_DIABETES,
                 cholesterol          = COLESTEROL..mg.dL.,
                 cholesterol_ldl      = LDL.COLESTEROL..mg.dL.,
                 fpg                  =  paste(fruits$X423_GLUCOSA_ENTERO, fruits$X423_GLUCOSA_DECIMAL, sep="."),
                 year                 = 2018)
detach(fruits)

fruits_1st_recall<-df


###  2do recall
setwd("/Users/wilmerguzmanventura/Desktop/Bases/BDs_Adultos 2017 - 2018/3.BD Consumo")
data_original<-read.xlsx("CAP 610 - CONSUMO INDIVIDUAL.xlsx") 

##Number of obs: 19090
data<-data_original

### Number of 24-hour recalls per participant.
datos<-select(data, CONGL, VIV, HOGAR, ADULTOID, `I_614N°RECORDATORIODE24HR`)
datos<-unique(datos) 
table(datos$`I_614N°RECORDATORIODE24HR`) #se incluyeron 914 adultos en el 24-hour recall

datos<-filter(datos, `I_614N°RECORDATORIODE24HR` == 2) 

data[, c(5, 8:12,17:22)]<-NULL
data[, c(7,8, 11:15)]<-NULL
data[, c(10:19)]<-NULL

###################################
###  2. EXTRACTION

###  2.1. FILTERING ONLY FIRST 24-HOUR RECALL AND THOSE WITH DATA ON GRAMS CONSUMED PER SERVING
consum_1st_recall<-dplyr::filter(data, `I_614N°RECORDATORIODE24HR`==2)
consum_1st_recall<-dplyr::filter(consum_1st_recall, !is.na(I_617M2GRAMOS))


## Number of obs: 10586

### 2. FILTERING FRUITS N VEGETABLES 
consum<-dplyr::filter(consum_1st_recall, grepl('FRUTA|ACEITUNA|AGUAYMANTO|ARANDANO|CAIMITO|CARAMBOLA|CEREZA|CIRUELA|CHALARINA|COCONA|FRAMBUESA|GRANADA|GRANADILLA|GUANABANA|HIGO|PAPAYA|PLATANO|POMAROSA|MANGUILLO|MANZANA|MARACUYA|MELOCOTON|MEMBRILLO|PERA|DURAZNO|SANDIA|TAPERIBA|TORONJA|TUNA|TUMBO|LIMA|LIMON|PIÑA|MANGO|PALTA|NARANJA|NARANJADA|HUANDO|MELON|MELÓN|UVA|UVAS|MANDARINA|CHIRIMOYA|TANGELO|LUCUMA|KIWI|FRESA|ZAPOTE|VERDURA|ZANAHORIA|BETARRAGA|BROCOLI|CEBOLLITA|TOMATE|BETERRAGA|CAIGUA|CEBOLLA|CALABAZA|PIMIENTO|COLIFLOR|LECHUGA|APIO|ALGAS|COL|CULANTRO|MOCOCHO|ESPINACA|PEPINO|PEPINILLO|REPOLLO|SARSA|SARZA|BERENJENA|REMOLACHA|ALCACHOFA|HIERBA|VAINITA|ESPARRAGO|PEREJIL|PORO|ALBAHACA|KION|NABO|RABANITO|YUYO|ZAPALLO',  I_617FPREPARACIONESALIMENTOS)|
                        grepl('FRUTA|ACEITUNA|AGUAYMANTO|ARANDANO|CAIMITO|CARAMBOLA|CEREZA|CIRUELA|CHALARINA|COCONA|FRAMBUESA|GRANADA|GRANADILLA|GUANABANA|HIGO|PAPAYA|PLATANO|POMAROSA|PIJUAYO|MACAMBO|MANGUILLO|MANZANA|MARACUYA|MELOCOTON|MEMBRILLO|PERA|DURAZNO|SANDIA|TAPERIBA|TORONJA|TUNA|TUMBO |LIMA |LIMON|PIÑA|MANGO|PALTA|NARANJA|NARANJADA|HUANDO|MELON|UVA|UVAS|MANDARINA|CHIRIMOYA|TANGELO|LUCUMA|KIWI|FRESA|ZAPOTE|VERDURA|AJO|AJOS|ZANAHORIA|BROCOLI|BETARRAGA|CEBOLLITA|TOMATE|BETERRAGA|CAIGUA|CEBOLLA|CALABAZA|PIMIENTO|COLIFLOR|LECHUGA|APIO|ALGAS|COL|CULANTRO|ESPINACA|PEPINO|PEPINILLO|REPOLLO|SARSA|SARZA|BERENJENA|REMOLACHA|ALCACHOFA|HIERBA|VAINITA|ESPARRAGO|PEREJIL|PORO|ALBAHACA|KION|NABO|RABANITO|YUYO|ZAPALLO',  I_617GINGREDIENTES)
)
soups<-filter(consum_1st_recall, ((I_617FPREPARACIONESALIMENTOS == "SOPA VERDE" | I_617FPREPARACIONESALIMENTOS == "CALDO VERDE") &
                                    is.na(consum_1st_recall$I_617GINGREDIENTES)) | 
                (I_617FPREPARACIONESALIMENTOS == "CALDO VERDE CON" & is.na(consum_1st_recall$I_617GINGREDIENTES)) | 
                consum_1st_recall$I_617GINGREDIENTES == "CALDO VERDE" )
consum<-rbind(consum, soups)

## Number of obs: 2654
### 3. REMOVING NON-FRUITS AND VEGETABLES
## 3.1. If it is fruit juice or SSB, remove it
consum2<-filter(consum, !(grepl('JUGO|AGUA |REFRESCO|LIMANADA|REFRESO|RERESCO|REFESCO|INFUSION|GASEOSA|BATIDO|PULP|AQUARIUS|FRUGOS|ZUMO|EXTRACTO|QUINUA|FRUGOS|BEBIDA|BEDIDA|AVENA CON MANZANA', I_617FPREPARACIONESALIMENTOS)))
consum2<-filter(consum2, !(grepl('NARANJADA', I_617FPREPARACIONESALIMENTOS)) | (grepl('TUNA ANARANJADA',I_617GINGREDIENTES)))
consum2<-filter(consum2, !(grepl('LIMONADA', I_617FPREPARACIONESALIMENTOS)))
consum2<-filter(consum2, !(grepl('CHICHA MORADA', I_617FPREPARACIONESALIMENTOS)))
consum2<-filter(consum2, !(grepl('CHOCOLATADA', I_617FPREPARACIONESALIMENTOS)))
consum2<-filter(consum2, !(grepl('CHAPO DE PLATANO', I_617FPREPARACIONESALIMENTOS)))
consum2<-filter(consum2, !(grepl('LECHE', I_617FPREPARACIONESALIMENTOS)))
consum2<-filter(consum2, !(grepl('YOGURT', I_617GINGREDIENTES)))
consum2<-filter(consum2, !(grepl('MASATO', I_617GINGREDIENTES)))

consum2<-filter(consum2, !I_617FPREPARACIONESALIMENTOS== "TE DE PIÑA")
consum2<-filter(consum2, !I_617FPREPARACIONESALIMENTOS== "AVENA CON NARANJILLA")
consum2<-consum2[consum2$I_617FPREPARACIONESALIMENTOS != "TE HERBALIFE", ]
consum2<-consum2[consum2$I_617FPREPARACIONESALIMENTOS != "CAFE", ]
consum2<-consum2[consum2$I_617FPREPARACIONESALIMENTOS != "COCA COLA CON HIELO", ]
consum2<-consum2[consum2$I_617FPREPARACIONESALIMENTOS != "CUBA LIBRE", ]
consum2<-consum2[consum2$I_617FPREPARACIONESALIMENTOS != "RON", ]

## Number of obs: 1504

## 3.2 If it is fruit desserts, remove it  
consum2<-filter(consum2, !(grepl('GELATINA|GELTINA|TARTA|PIE |PYE |GALLETA|KEKE|MARCIANO|CHUPETE|BIZCOCHO|WAFER|ALFAJOR', I_617FPREPARACIONESALIMENTOS)))
consum2<-filter(consum2, !I_617FPREPARACIONESALIMENTOS== "CHEESCAKE DE FRESA")
consum2<-filter(consum2, !I_617FPREPARACIONESALIMENTOS== "DULCE DE DURAZNO")
consum2<-filter(consum2, !(grepl('HELADO', I_617FPREPARACIONESALIMENTOS)) | (grepl('CEREZA',I_617GINGREDIENTES)))
consum2<-filter(consum2, !I_617FPREPARACIONESALIMENTOS== "CHEESECAKE DE MARACUYA")
consum2<-filter(consum2, !I_617FPREPARACIONESALIMENTOS== "QUEQUE DE NARANJA")
consum2<-filter(consum2, !I_617FPREPARACIONESALIMENTOS== "GOMA DE MASCAR SABOR ARTIFICIAL A SANDIA TRIDENT SIN AZUCAR")
consum2<-filter(consum2, !I_617FPREPARACIONESALIMENTOS== "DURAZNO MITADES EN ALMIBAR DOS CABALLOS")
consum2<-filter(consum2, !(grepl('FRUNA',I_617FPREPARACIONESALIMENTOS)))
consum2<-filter(consum2, !(grepl('CARAMELO',I_617FPREPARACIONESALIMENTOS)))
consum2<-filter(consum2, !(grepl('CAREMELO',I_617FPREPARACIONESALIMENTOS)))
consum2<-filter(consum2, !(grepl('FREJOL COLADO',I_617FPREPARACIONESALIMENTOS)))
consum2<-filter(consum2, !(grepl('FRIJOL COLADO',I_617FPREPARACIONESALIMENTOS)))

## Number of obs: 1373

## 3.3. If it is a dish based on fruits or vegetables, remove it if it does not specify its ingredients 
x<-filter(consum2, grepl('CAUSA|ARROZ CON|PIZZA|SALTADO|SALTADITO|SALSA|PAPA FRITA|PANQUEQUE|GUISO|HAMBURGUESA|LOCRO|TORTILLA|TORREJA|TORREJAS|RELLENA|CHARQUI|ENCEBOLLADO|MAJADO|PICANTE|PURE|POLLO CON PIÑA|MAZAMORRA', I_617FPREPARACIONESALIMENTOS) & is.na(I_617GINGREDIENTES))
consum2<-setdiff(consum2, x)

## Number of obs: 1288
## 3.3. If it is a dish based on fruits or vegetables, remove it if its ingredients are not fruits n vegetables
consum2<-consum2[consum2$I_617FPREPARACIONESALIMENTOS != "PAN CON MANTEQUILLA", ]
consum2<-consum2[consum2$I_617FPREPARACIONESALIMENTOS != "PIZZA DE AJI DE GALLINA CON HUEVO Y ACEITUNA", ]
consum2<-consum2[consum2$I_617FPREPARACIONESALIMENTOS != "FEM", ]
consum2<-consum2[consum2$I_617FPREPARACIONESALIMENTOS != "AJI COCONA", ]
consum2<-consum2[consum2$I_617FPREPARACIONESALIMENTOS != "CARNE ENCEBOLLADA", ]
consum2<-consum2[consum2$I_617FPREPARACIONESALIMENTOS != "SARSA DE POLLO CON", ]
consum2<-consum2[consum2$I_617FPREPARACIONESALIMENTOS != "GUISO DE YUYO", ]
consum2<-consum2[consum2$I_617FPREPARACIONESALIMENTOS != "HIERRO POLIMALTOSADO FOLICO EN GRAGEAS FERRANIN FOL 1000 QUIMICA SUIZA", ]
consum2<-consum2[consum2$I_617GINGREDIENTES != "AGUA" | is.na(consum2$I_617GINGREDIENTES), ]
consum2<-consum2[consum2$I_617GINGREDIENTES != "AJONJOLI" | is.na(consum2$I_617GINGREDIENTES), ]
consum2<-consum2[consum2$I_617GINGREDIENTES != "CARACOLES" | is.na(consum2$I_617GINGREDIENTES), ]
consum2<-consum2[consum2$I_617GINGREDIENTES != "COLAGENO" | is.na(consum2$I_617GINGREDIENTES), ]
consum2<-consum2[consum2$I_617GINGREDIENTES != "KIWICHA POP" | is.na(consum2$I_617GINGREDIENTES), ]
consum2<-consum2[consum2$I_617GINGREDIENTES != "SAL YODADA"| is.na(consum2$I_617GINGREDIENTES), ]
consum2<-consum2[consum2$I_617GINGREDIENTES != "PISCO DE UVA"| is.na(consum2$I_617GINGREDIENTES), ]
consum2<-consum2[consum2$I_617GINGREDIENTES != "CAMOTE AMARILLO"| is.na(consum2$I_617GINGREDIENTES), ]
consum2<-consum2[consum2$I_617GINGREDIENTES != "QUESO FRESCO DE VACA"| is.na(consum2$I_617GINGREDIENTES), ]
consum2<-consum2[consum2$I_617GINGREDIENTES != "HUEVO DE GALLINA ENTERO"| is.na(consum2$I_617GINGREDIENTES), ]
consum2<-consum2[consum2$I_617GINGREDIENTES != "CARNE DE SOYA"| is.na(consum2$I_617GINGREDIENTES), ]
consum2<-consum2[consum2$I_617GINGREDIENTES != "HABAS FRESCAS"| is.na(consum2$I_617GINGREDIENTES), ]
#consum2<-consum2[consum2$I_617GINGREDIENTES != "AJO MOLIDO"| is.na(consum2$I_617GINGREDIENTES), ]
#consum2<-consum2[consum2$I_617GINGREDIENTES != "AJOS"| is.na(consum2$I_617GINGREDIENTES), ]
consum2<-consum2[consum2$I_617GINGREDIENTES != "ARVEJA, FRESCA"| is.na(consum2$I_617GINGREDIENTES), ]
consum2<-consum2[consum2$I_617GINGREDIENTES != "LOCRO DE ZAPALLO"| is.na(consum2$I_617GINGREDIENTES), ]
consum2<-filter(consum2, !(grepl('CHOCOLATE',I_617FPREPARACIONESALIMENTOS)))
consum2<-filter(consum2, !(grepl('MERMELADA',I_617FPREPARACIONESALIMENTOS)))
consum2<-filter(consum2, !(grepl('MIEL',I_617GINGREDIENTES)))
consum2<-filter(consum2, !(grepl('AJONJOLI',I_617GINGREDIENTES)))
consum2<-filter(consum2, !(grepl('FIDEO',I_617GINGREDIENTES)))
consum2<-filter(consum2, !(grepl('CHIFLE',I_617FPREPARACIONESALIMENTOS)))
consum2<-filter(consum2, !(grepl('ACEITE',I_617GINGREDIENTES)))
consum2<-filter(consum2, !(grepl('VINAGRE',I_617GINGREDIENTES)))
consum2<-filter(consum2, !(grepl('AZUCAR',I_617GINGREDIENTES)))
consum2<-filter(consum2, !(grepl('VAINILLA',I_617GINGREDIENTES)))
consum2<-filter(consum2, !(grepl('AJI',I_617GINGREDIENTES)))
consum2<-filter(consum2, !(grepl('COMINO',I_617GINGREDIENTES)))
consum2<-filter(consum2, !(grepl('PIMIENTA',I_617GINGREDIENTES)))
consum2<-filter(consum2, !(grepl('SILLA',I_617GINGREDIENTES)))
consum2<-filter(consum2, !(grepl('MAYONESA',I_617GINGREDIENTES)))
consum2<-filter(consum2, !(grepl('PAN |PANETON',I_617GINGREDIENTES)))
consum2<-filter(consum2, !(grepl('PASTA',I_617GINGREDIENTES)))
consum2<-filter(consum2, !(grepl('TOSTADA',I_617GINGREDIENTES)))
consum2<-filter(consum2, !(grepl('GLUTAMATO',I_617GINGREDIENTES)))
consum2<-filter(consum2, !(grepl('QEUSO',I_617GINGREDIENTES)))
consum2<-filter(consum2, !(grepl('HABAS',I_617GINGREDIENTES)))
consum2<-filter(consum2, !(grepl('AVENA',I_617GINGREDIENTES)))
consum2<-filter(consum2, !(grepl('TRIGO',I_617GINGREDIENTES)))
consum2<-filter(consum2, !(grepl('SALSA',I_617GINGREDIENTES)))
consum2<-filter(consum2, !(grepl('CARNE',I_617GINGREDIENTES)))
consum2<-filter(consum2, !(grepl('LECHE',I_617GINGREDIENTES)))
consum2<-filter(consum2, !(grepl('MAIZ',I_617GINGREDIENTES)))
consum2<-filter(consum2, !(grepl('GRANOLA',I_617GINGREDIENTES)))
consum2<-filter(consum2, !(grepl('POLLO',I_617GINGREDIENTES)) | (grepl('REPOLLO',I_617GINGREDIENTES)))
consum2<-filter(consum2, !(grepl('PAPA',I_617GINGREDIENTES)) | (grepl('PAPAYA',I_617GINGREDIENTES)))
consum2<-filter(consum2, !(grepl('TAMAL',I_617GINGREDIENTES)))
consum2<-filter(consum2, !(grepl('HUEVO',I_617GINGREDIENTES)))
consum2<-filter(consum2, !(grepl('ANCHOVETA',I_617GINGREDIENTES)))
consum2<-filter(consum2, !(grepl('FILETE',I_617GINGREDIENTES)))
consum2<-filter(consum2, !I_617FPREPARACIONESALIMENTOS== "PAPA HIGOS SANCOCHADO")

## Number of obs: 951
extra<-setdiff(consum, consum2) ##looking for extra fruits and vegetables: aver si alguno se escapa?
extra_large<-setdiff(consum_1st_recall, consum2)

# 5. If is vegetable soup and does not specify ingredients, 250 g of soup is considered to have 80 g of vegetables. 
# Divide by 3.125 the quantity of soup
consum2<-consum2 %>% mutate(quant=ifelse(grepl("SOPA|CALDO|CREMA", I_617FPREPARACIONESALIMENTOS) & is.na(I_617GINGREDIENTES), I_617M2GRAMOS/3.125 ,I_617M2GRAMOS))

# 6. Sum all the grams of fruits and vegetables by type
#consum2<-consum2 %>% drop_na(I_617M2GRAMOS)
#Fruit juice
#Fruits
#Vegetables
consum2<-consum2 %>% mutate(food_cat=ifelse(grepl('FRUTA|ACEITUNA|AGUAYMANTO|ARANDANO|CAIMITO|CARAMBOLA|CEREZA|CIRUELA|CHALARINA|COCONA|FRAMBUESA|GRANADA|GRANADILLA|GUANABANA|HIGO|PAPAYA|PLATANO|POMAROSA|PIJUAYO|PEPINO DULCE|MACAMBO|MANGUILLO|MANZANA|MARACUYA|MELOCOTON|MELÓN|MEMBRILLO|PERA|DURAZNO|SANDIA|TAPERIBA|TORONJA|TUNA|TUMBO |LIMA|LIMON|PIÑA|MANGO|PALTA|NARANJA|NARANJADA|HUANDO|MELON|UVA|UVAS|MANDARINA|CHIRIMOYA|TANGELO|LUCUMA|KIWI|FRESA|ZAPOTE',I_617GINGREDIENTES) | grepl('FRUTA', I_617FPREPARACIONESALIMENTOS),  "FRUTA", 
                                            ifelse(grepl('LECHUGA', I_617GINGREDIENTES), "VERDURA", "VERDURA")))

consum2<-consum2 %>% mutate(food_cat_2=ifelse(grepl('AGUAYMANTO|CARAMBOLA|COCONA|GRANADA|GRANADILLA|MARACUYA|TORONJA|LIMA|LIMON|NARANJA |MANDARINA|TANGELO',I_617GINGREDIENTES),  "Citrus fruit", 
                                              ifelse(grepl('LECHUGA|ESPINACA|ALBAHACA|APIO|CULANTRO|PEREJIL', I_617GINGREDIENTES), "Green leafy vegetables",
                                                     ifelse(grepl('ENSALADA DE LECHUGA', I_617FPREPARACIONESALIMENTOS) & is.na(I_617GINGREDIENTES), "Green leafy vegetables",
                                                            ifelse(grepl('CEBOLLA|AJO|CEBOLLITA', I_617GINGREDIENTES), "Allium vegetables",
                                                                   ifelse(grepl('CABEZA|AJO', I_617GINGREDIENTES), "Allium vegetables",
                                                                          ifelse(grepl('TOMATE|ZANAHORIA|CALABAZA|PIMIENTO|ROCOTO', I_617GINGREDIENTES), "Yellow-orange-red vegetables",
                                                                                 ifelse(grepl('REPOLLO|BROCOLI|COLIFLOR|BETERRAGA|RABANITO|COL ', I_617GINGREDIENTES), "Cruciferous vegetables",
                                                                                        ifelse(grepl('FRESA|FRAMBUESA|ARANDANO|MORA ', I_617GINGREDIENTES), "Berries",
                                                                                               ifelse(grepl('MANZANA|PERA', I_617GINGREDIENTES), "Pome fruits",
                                                                                                      ifelse(grepl('MANGO|DURAZNO|MELOCOTON|CIRUELA|CEREZA|ACEITUNA', I_617GINGREDIENTES), "Stone fruits",    
                                                                                                             "Other")))))))))))
consum2<-consum2 %>% mutate(food_cat_3=ifelse(food_cat == "FRUTA" & food_cat_2 == "Other", "Other fruits",
                                              ifelse(food_cat == "VERDURA" & food_cat_2 == "Other", "Other vegetables", food_cat_2)))                           

table(consum2$food_cat_3)
# 7. Sum all the grams of fruits and vegetables/day by person
consum2<-data.table(consum2)
results<-consum2[, list(portion_in_grams =  sum(I_617M2GRAMOS, na.rm = TRUE)),
                 by=list(CONGL, VIV, HOGAR, ADULTOID, `I_614N°RECORDATORIODE24HR`, food_cat_3)]  

# 6.1.1. Join with all IDs
results<-left_join(datos, results) 
results$portion_in_grams[is.na(results$portion_in_grams)] <- 0 

mean(results$portion_in_grams)

results <- spread(results, food_cat_3, portion_in_grams)
results$`<NA>`<-NULL
results[, 6:15][is.na(results[, 6:15])] <- 0 

results$total_fruit<-results$Berries+results$`Citrus fruit`+ results$`Pome fruits` + results$`Stone fruits`+results$`Other fruits`
results$total_veg<-results$`Cruciferous vegetables`+ results$`Green leafy vegetables` + results$`Allium vegetables`+ results$`Yellow-orange-red vegetables`+ results$`Other vegetables`
results$total_fruit_and_veg<- results$total_fruit+results$total_veg

#
results<-data.table(results)
results$CONGL<-as.numeric(results$CONGL)
results$VIV<-as.numeric(results$VIV)
results$HOGAR<-as.numeric(results$HOGAR)
results$ADULTOID<-as.numeric(results$ADULTOID)

# 6.1.2. Join with ponderation data
#expa<-read.csv("~/Desktop/Artículos/WHO CVD Risk comparison/Data/CENANVigilanciaAdultos20172018_2021-06-02.csv")
expa<-read.csv("~/Desktop/Bases/BDs_Adultos 2017 - 2018/CENANVigilanciaAdultos20172018_2021-12-09.csv")

expa$VIV<-as.numeric(expa$VIV)
expa$ADULTO_ID<-as.numeric(expa$ADULTO_ID)
fruits <- merge(results,
                expa,
                by.x = c('CONGL', 'VIV', 'HOGAR', 'ADULTOID'),
                by.y = c('CONGLO', 'VIV', 'HOGAR', 'ADULTO_ID'),
                all.x =   TRUE)

####################
rm( data, datos, expa)

# 7. Extracting all relevant information from the three datasets
attach(fruits)
df <- data.frame(id                   = ADULTOID,
                 CONGL=CONGL, VIV=VIV, HOGAR=HOGAR,
                 psu                  = psu,
                 stratum              = stratum,
                 sample_weight_15more = sweights,
                 sex                  = as.numeric(SEXO),
                 age                  = as.numeric(X406_EDAD_AÑOS),
                 education            = as.numeric(X207B_MAX_NIVEL_ALCANZADO),
                 revisa_etiqueta      = as.numeric(X734_REVISA_ETIQUETA),
                 berries =   fruits$Berries, 
                 citrus_fruit =  fruits$`Citrus fruit`,
                 pome_fruit = fruits$`Pome fruits`,
                 stone_fruit = fruits$`Stone fruits`,
                 other_fruits     =  fruits$`Other fruits`,
                 total_fruit = fruits$total_fruit,
                 allium_vegetables = fruits$`Allium vegetables`,
                 cruciferous_vegetables = fruits$`Cruciferous vegetables` ,
                 green_leafy_vegetables = fruits$`Green leafy vegetables`,
                 yellow_orange_red_vegetables = fruits$`Yellow-orange-red vegetables`,
                 other_vegetables. = fruits$`Other vegetables` ,
                 total_vegetables = fruits$total_veg,
                 total_fruit_and_vegetables = fruits$total_fruit_and_veg,
                 region              = DEPARTAMENTO,
                 height               = paste(fruits$X410_TALLA_ENTERO, fruits$X410_TALLA_DECIMAL, sep="."),
                 weight               = paste(fruits$X408_PESO_NETO_ENTERO, fruits$X408_PESO_NETO_DECIMAL, sep="."),
                 waist                = paste(fruits$X413_PERIMETRO_ENTERO, fruits$X413_PERIMETRO_DECIMAL, sep="."),
                 sbp1                 = X415_PRIMERA_MEDIDA_SISTOLICA,
                 sbp2                 = X416_SEGUNDA_MEDIDA_.SISTOLICA,
                 dbp1                 = X415_PRIMERA_MEDIDA_DIASTOLICA,
                 dbp2                 = X416_SEGUNDA_MEDIDA_.DIASTOLICA,
                 bp_measured          = X736_ALGUNA_VEZ_MIDIERON_PRESION_.ARTERIAL,
                 self_hyper           = X738_ALGUNA_VEZ_DX_HIPERTENSION,
                 drug_hyper           = X740_MEDICAMENTO_HIPERTENSION,
                 glucose_measured     = X743_ALGUNA_VEZ_MIDIERON_GLUCOSA,
                 self_diab            = X745_ALGUNA_VEZ_GLUCOSA_ELEVADA,
                 drug_diab            = X747_TOMO_MEDICAMENTO_DIABETES,
                 cholesterol          = COLESTEROL..mg.dL.,
                 cholesterol_ldl      = LDL.COLESTEROL..mg.dL.,
                 fpg                  =  paste(fruits$X423_GLUCOSA_ENTERO, fruits$X423_GLUCOSA_DECIMAL, sep="."),
                 year                 = 2018)
detach(fruits)

fruits_2nd_recall<-df

## Comparing with t-test both recalls
#Ready
fruits_1st_recall<-select(fruits_1st_recall, 1:4, 24)
names(fruits_1st_recall)[5]<-"consumption_1st"
fruits_2nd_recall<-select(fruits_2nd_recall, 1:4, 24)
names(fruits_2nd_recall)[5]<-"consumption_2nd"

fruits_both_recalls<-merge(fruits_1st_recall,fruits_2nd_recall, all.y = TRUE)

summary(fruits_both_recalls)
t.test(fruits_both_recalls$consumption_1st, fruits_both_recalls$consumption_2nd, paired = T) #Mean = -32, but no difference statistically significant (p = 0.1886)

##sup table
table_fruits<-select(fruits_both_recalls,  5:6)
summary<-data.frame(do.call(cbind, lapply(table_fruits, summary)))
names(summary)<-c("First 24-hour recall", "Second 24-hour recall")
summary$`First 24-hour recall`<-round(summary$`First 24-hour recall`,  2)
summary$`Second 24-hour recall`<-round(summary$`Second 24-hour recall`,  2)
summary$`First 24-hour recall`<-round(summary$`First 24-hour recall`,  2)
summary$`Second 24-hour recall`<-round(summary$`Second 24-hour recall`,  2)
summary<-summary[-(7),]

rownames(summary)<-c("Minimum value", "1st quartile", "Median", "Mean", "3rd quartile", "Maximum value")
write.csv(summary, paste0("/Users/wilmerguzmanventura/Desktop/Artículos/Fruits/Figures/Table_summary_2recalls_", Sys.Date(), ".csv"), row.names =TRUE)
